# Supplementary material for: Assessing the combined effects of climatic factors on spring wheat phenophase and grain yield in Inner Mongolia, China
Source: PLoS One. 2017 Nov 3;12(11):e0185690. doi: 10.1371/journal.pone.0185690 (PMC5669425; doi:10.1371/journal.pone.0185690)
Supplement: S1 File — (ZIP) [file pone.0185690.s001.zip]

Archive with 4 entries (3 files):
- data/Distribution of selected station.xlsx
- data/Distribution of simulated average yield.xlsx
- data/Grey relational degree .xlsx
- data/
