# Supplementary material for: Assessing the combined effects of climatic factors on spring wheat phenophase and grain yield in Inner Mongolia, China
Source: PLoS One. 2017 Nov 3;12(11):e0185690. doi: 10.1371/journal.pone.0185690 (PMC5669425; doi:10.1371/journal.pone.0185690)
Supplement: S1 File — (ZIP) [file pone.0185690.s001.zip › data/Distribution of selected station.xlsx]

## Sheet: Sheet1
lon	lat	station
121.28	43.6	Kailu
120.65	42.85	Naiman
119.01	42.56	Wengniuteqi
118.5	42.18	Chifeng
115.27	41.89	Taipusiqi
112.62	41.28	Chayouzhongqi
110.05	41.03	Guyang
111.15	40.72	Tumotezuoqi
107.42	40.75	Linhe
108.39	40.44	Wulateqianqi
