# Supplementary material for: Assessing the combined effects of climatic factors on spring wheat phenophase and grain yield in Inner Mongolia, China
Source: PLoS One. 2017 Nov 3;12(11):e0185690. doi: 10.1371/journal.pone.0185690 (PMC5669425; doi:10.1371/journal.pone.0185690)
Supplement: S1 File — (ZIP) [file pone.0185690.s001.zip › data/Distribution of simulated average yield.xlsx]

## Sheet: Sheet1
lon	lat	average yield
121.28	43.6	3965.23
120.65	42.85	3603.15
119.01	42.56	5023.7
118.5	42.18	3788.24
115.27	41.89	1567.72
112.62	41.28	1640.4
110.05	41.03	1076.3
111.15	40.72	3512.84
107.42	40.75	4241.71
108.39	40.44	5093.81
