# Supplementary material for: Assessing the combined effects of climatic factors on spring wheat phenophase and grain yield in Inner Mongolia, China
Source: PLoS One. 2017 Nov 3;12(11):e0185690. doi: 10.1371/journal.pone.0185690 (PMC5669425; doi:10.1371/journal.pone.0185690)
Supplement: S1 File — (ZIP) [file pone.0185690.s001.zip › data/Grey relational degree .xlsx]

## Sheet: Yield
YIELD	站点	平均温度	最高温度 Maximum temperature	最低温度	风速Wind	日照时数Sunshine	降水量Rainfall	相对湿度Relative humidity	土壤表层温度Soil surface temperature	总辐射Total radiation	潜在蒸散
	Station	Average		Minimum temperature							ET0
		temperature
Eastern region	Kailu	0.892	0.885	0.872	0.853	0.867	0.741	0.868	0.887	0.881	0.852
	Naiman	0.745	0.759	0.77	0.693	0.748	0.705	0.751	0.773	0.765	0.637
	Wenniuteqi	0.859	0.852	0.884	0.738	0.871	0.712	0.857	0.868	0.872	0.773
	Chifeng	0.81	0.8	0.839	0.784	0.832	0.754	0.842	0.813	0.832	0.719
AVERAGE		0.8265	0.824	0.84125	0.767	0.8295	0.728	0.8295	0.83525	0.8375	0.74525
Central region	Tumotezuoqi	0.658	0.638	0.678	0.369	0.739	0.475	0.575	0.705	0.69	0.771
	Taipusiqi	0.773	0.769	0.661	0.519	0.837	0.627	0.784	0.779	0.843	0.596
	Chayouzhongqi	0.723	0.726	0.7228	0.729	0.7214	0.7219	0.738	0.73	0.7316	0.725
	Guyang	0.79	0.765	0.744	0.599	0.796	0.565	0.725	0.774	0.79	0.709
AVERAGE		0.736	0.7245	0.70145	0.554	0.77335	0.597225	0.7055	0.747	0.76365	0.70025
Western region	Linhe	0.825	0.844	0.718	0.613	0.842	0.642	0.779	0.738	0.848	0.78
	Wulateqianqi	0.773	0.748	0.773	0.571	0.782	0.537	0.635	0.756	0.779	0.758
AVERAFE		0.799	0.796	0.7455	0.592	0.812	0.5895	0.707	0.747	0.8135	0.769
YIELD	X1	X2	X3	X4	X5	X6	X7	X8	X9	X10
Eastern region	0.8265	0.824	0.84125	0.767	0.8295	0.728	0.8295	0.83525	0.8375	0.74525
Central region	0.736	0.7245	0.70145	0.554	0.77335	0.597225	0.7055	0.747	0.76365	0.70025
Western region	0.799	0.796	0.7455	0.592	0.812	0.5895	0.707	0.747	0.8135	0.769

## Sheet: Maturity
Maturity	站点	平均温度	最高温度 Maximum temperature	最低温度	风速Wind	日照时数Sunshine	降水量Rainfall	相对湿度Relative humidity	土壤表层温度Soil surface temperature	总辐射Total radiation	潜在蒸散
	Station	Average		Minimum temperature							ET0
		temperature
Eastern region	Kailu	0.92	0.892	0.888	0.89	0.85	0.7	0.91	0.92	0.9	0.8
	Naiman	0.82	0.81	0.85	0.6	0.78	0.6	0.79	0.86	0.84	0.55
	Wenniuteqi	0.89	0.88	0.9	0.7	0.92	0.69	0.93	0.9	0.94	0.76
	Chifeng	0.86	0.83	0.87	0.75	0.89	0.65	0.79	0.88	0.93	0.67
AVERAGE		0.8725	0.853	0.877	0.735	0.86	0.66	0.855	0.89	0.9025	0.695
Central region	Tumotezuoqi	0.93	0.91	0.86	0.82	0.77	0.51	0.74	0.84	0.87	0.7
	Taipusiqi	0.81	0.75	0.71	0.54	0.85	0.62	0.83	0.84	0.88	0.57
	Chayouzhongqi	0.91	0.81	0.78	0.78	0.67	0.53	0.75	0.85	0.81	0.74
	Guyang	0.93	0.91	0.74	0.65	0.9	0.59	0.82	0.89	0.93	0.77
AVERAGE		0.895	0.845	0.7725	0.6975	0.7975	0.5625	0.785	0.855	0.8725	0.695
Western region	Linhe	0.91	0.92	0.78	0.58	0.87	0.55	0.77	0.78	0.91	0.75
	Wulateqianqi	0.91	0.88	0.89	0.69	0.93	0.59	0.75	0.89	0.95	0.83
AVERAFE		0.91	0.9	0.835	0.635	0.9	0.57	0.76	0.835	0.93	0.79
Maturity	X1	X2	X3	X4	X5	X6	X7	X8	X9	X10
Eastern region	0.8725	0.853	0.877	0.735	0.86	0.66	0.855	0.89	0.9025	0.695
Central region	0.895	0.845	0.7725	0.6975	0.7975	0.5625	0.785	0.855	0.8725	0.695
Western region	0.91	0.9	0.835	0.635	0.9	0.57	0.76	0.835	0.93	0.79
Maturity
